# Supplementary material for: Non-invasive quantification of collagen turnover in renal transplant recipients
Source: PLoS One. 2017 Apr 21;12(4):e0175898. doi: 10.1371/journal.pone.0175898 (PMC5400243; doi:10.1371/journal.pone.0175898)
Supplement: S1 Dataset — (XLSX) [file pone.0175898.s003.xlsx]

## Sheet: Data
Study number	Samples received												Medication					Acute rejection	Transplant era	Biomarker measurements
	Urine	Plasma	Age at sampling (years)	Age at renal transplantation (years)	Gender	eGFR (MDRD, mL/min/1.73m2)	Serum creatinine	24h urinary sodium (mmol/24h)	24h Urea (mmol/24h)	24h Urine creatinine (mmol/24h)	24h Urinary protein (g/24h)	Creatinine clearance( mL/min)	Immunosuppresive regimen	CNI classification	Antihypertensive drugs	Antiglycaemic drugs	Lipid-lowering drugs	Rejection		C3M	C4M2	C5M	C6M	P4NP_7S	Pro-C5	Pro-C6	Pro-C3	P1NP	uPRO-C3/Creatinine	uC3M/Creatinine	uPro-C6/creatinine
1	1	1	56.33	56	2	58	88	154	352	8.4	0.1	66	1	1	1	0	0	0	2014	23.636	56.508	3.526	9.93	267.78	529.224	12.646	20.324	127.526	4.69693	28.0403	4.06302
2	1	1	63.88	63	1	54	118	97	252	11.1	0.2	65	1	1	0	0	1	0	2014	15.88	31.912	3.724	5.69	62.628	166.488	10.334	17.036	49.008	4.96534	22.0995	1.30667
4	1	1	31.33	31	1	99	79	198	392	10.7	1	94	1	1	0	0	0	0	2014	15.784	34.46	2.592	5.76	79.152	296.496	6.134	18.098	120.5	6.517	22.3808	3.94205
5	0	1	34.41	34	2	57	97	179	343	10.1	0.1	72	5	1	1	0	0	0	2014	25.428	58.2	3.684	9.75	190.81	474.68	8.628	20.28	84.82
6	0	1	50.25	49	2	62	84	165	392	12.7	0.2	105	1	1	1	1	0	1	2014	32.3	57.1	4.444	8.56	231.04	649.244	8.208	11.496	75.366
7	0	1	47.33	47	1	40	160	174	390	9.6	0.3	42	1	1	1	1	1	0	2014	26.028	57.128	3.884	8.91	215.74	555.4	11.8	13.682	80.798
8	1	1	69.38	69	1	45	136	192	493	15.7	0.2	80	1	1	1	1	0	0	2014	16.672	36.528	3.26	7.19	137.94	341.924	11.214	17.562	159.428	2.84896	14.0906	3.59548
9	0	1	63.72	56	1	22	259						1	1	1	1	0	0	2007	21.836	43.808	4.642	11.84	212.07	456.148	24.482	12.976	85.72
10	0	1	43.42	42	1	33	196	178	423	15.5	0.1	55	1	1	1	0	0	1	2013	15.348	35.94	5.198	5.68	104.35	293.64	13.902	11.208	352.664
11	0	1	70.81	70	1	78	84	155	320	8.5	0.1	70	1	1	1	0	0	1	2014	23.396	65.308	5.448	11.72	152.12	443.14	7.662	8.69	44.772
12	1	1	49.68	49	1	32	196	290	922	16.1	0.5	57	1	1	1	0	0	0	2014	24.708	76.112	3.256	11.21	225.92	693.968	14.882	20.322	151.308	4.40127	14.2614	7.85262
13	1	1	63.75	40	2	82	63	92	170	6.3	0.1	69	4	0	1	1	1	0	1991	16.916	48.592	5.766	7.99	84.456	366.68	5.948	8.064	69.352	6.28145	26.7552	6.14213
14	1	1	58.04	45	1	28	209	56	200	11.7	2	39	1	1	0	0	1	0	2001	14.16	33.68	5.528	4.34	86.7	219.42	12.934	10.428	73.956	2.77404	6.39891	4.11825
15	1	1	59.02	58	1	69	97	138	477	13.8	0.2	99	5	1	0	0	0	0	2013	15.004	39.672	4.408	4.6	107.38	281.048	5.914	13.15	137.788	5.37484	10.6002	4.99699
16	1	1	64.2	64	1	27	217	37	218	9.4	0.1	30	1	1	0	0	0	0	2014	11.16	28.66	3.558	3.87	75.81	127.552	11.448	8.356	62.156	4.78312	12.1934	2.18657
17	1	1	51.88	49	1	23	259	110	213	11.3	0	30	1	1	1	0	0	0	2012	11.244	27.512	2.342	3.82	85.06	151.512	16.926	17.022	116.36	5.60602	10.662	3.1634
18	0	1	46.71	44	1	49	137	219	472	16.8	0.1	85	1	1	1	0	0	0	2012	14.62	41.1	3.922	5.5	123.32	382.696	9.232	11.268	159.348
19	0	1	39.88	38	2	61	89	175	517	16.3	0.2	127	1	1	1	0	0	0	2014	30.568	62.412	5.334	14.32	204.62	583.388	7.332	10.592	11.871
20	0	1	70.73	64	1	20	280	25	203	7.7	0.2	19	3	1	1	0	0	0	2008	39.12	81.96	3.394	16.71	317.12	890.472	31.312	13.374	118.58
22	0	1	43.55	42	2	37	137	120	378	8.6	0	44	1	1	1	0	0	0	2013	31.996	76.812	4.596	11.21	235.15	638.48	10.654	7.25	83.524
23	0	1	58.8	58	1	48	133	293	340	10.2	0.3	53	1	1	1	1	0	0	2014	23.152	49.36	4.566	8.27	176.12	421.028	10.058	12.004	197.842
25	1	1	52.31	52	1	56	119	101	324	10.6	0.1	62	1	1	1	0	0	0	2014	12.684	39.76	4.142	4.37	91.89	250.524	7.432	5.551	40.14	3.22681	23.7717	1.11846
26	1	1	57.98	56	2	32	146	176	257	7.5	0.2	36	1	1	1	0	1	0	2012	35.84	81.428	3.996	24.01	42.35	767.912	19.024	12.836	107.018	4.07313	11.8993	2.58934
27	0	1	53.91	14	1	35	176						4	0	1	0	0	0	1975	29.436	77.628	4.756	12.76	254.34	581.272	15.524	11.136	115.662
28	0	1	45.48	19	2	31	155	30	123	6.9	0.2	31	5	1	1	0	0	1	1988	34.116	98.132	2.622	10.17	295.45	964.268	20.2	20.336	103.66
29	1	1	50.4	49	2	36	135	132	277	9.8	0.2	50	1	1	1	0	1	0	2013	29.376	63.156	4.392	12.86	248.15	586.532	9.874	11.87	218.71	4.73964	10.3417	1.24727
30	1	1	35.24	34	2	66	85	316	612	18	0.2	147	1	1	1	0	0	1	2014	26.34	55.044	3.048	17.09	198.03	409.56	8.302	12.944	67.076	4.82763	19.8111	2.20575
31	0	1	81.98	65	1	76	84						3	1	1	0	0	0	1998	42.716	87.564	4.744	29.47	40.29	863.06	7.302	9.322	63.574
32	0	1	25.89	24	2	46	122	216	471	11	0.2	63	1	1	0	0	0	0	2013	34.944	66.2	4.38	10.11	330.93	602.956	12.502	9.87	292.586
34	0	1	53.96	50	1	29	207						1	1	1	0	1	0	2010	32.792	54.18	4.598	11.93	356.59	521.432	14.826	12.066	78.472
35	1	1	53.22	53	2	36	133	122	399	10.2	0.1	53	1	1	1	0	0	0	2014	12.288	32.448	3.492	2.69	102.81	205.304	8.908	12.018	153.358	7.13084	20.8099	5.0087
36	1	1	64.75	47	1	73	91	149	229	7.1	0.3	54	5	0	1	0	1	0	1997	11.572	34.536	3.14	5.33	113.61	250.916	5.806	13.534	128.924	8.11923	27.6467	5.3994
37	1	1	74.72	73	2	28	158	66	294	7.6	0.4	33	5	1	1	1	0	0	2013	21.712	86.608	4.686	8.27	251.64	488.148	5.414	10.28	50.714	7.3431	17.0051	11.1057
38	1	1	52.97	52	1	56	119	273	577	15.2	0.2	89	1	1	1	0	0	0	2014	11.56	42.028	3.586	4.41	113.77	269.016	4.898	7.736	340.13	10.4585	21.0467	2.27586
40	0	1	62.77	62	1	51	125						1	1	1	0	1	0	2014	14.048	63.588	2.766	8.05	172.94	380.516	5.856	9.888	60.984
41	0	1	41.59	40	2	23	208	121	388	12.3	1	41	3	1	1	1	0	0	2014	5.0536	125.96	2.428	18.73	46.72	1172.57	9.66	3.989	53.106
42	0	1	48.17	47	1	29	215	113	321	13.8	0.3	45	1	1	1	0	0	0	2014	4.4288	106.548	2.306	33.22	49.33	863.496	12.576	18.804	279.69
43	0	1	36.21	30	2	18	266	123	256	7.8	1.4	20	3	1	1	0	0	0	2009	5.558	60.056	3.626	17.91	46.76	650.028	16.014	5.413	179.56
44	1	1	20.59	20	2	48	123	118	206	9.6	0.2	54	1	1	1	0	1	0	2014	11.708	36.46	2.798	6.9	103.9	229.684	6.702	6.332	45.05	4.05624	11.8138	0.836585
45	0	1	31.72	31	1	49	146						1	1	1	0	0	0	2014	28.908	63.384	5.068	8.84	213.09	470.052	17.682	22.606	237.082
46	1	1	51.44	50	2	45	111	149	438	12.7	0	79	1	1	0	0	0	0	2014	20.504	63.492	5.088	5.73	208.94	507.252	5.5	14.006	196.142	3.69759	13.7242	0.973049
47	0	1	52.31	35	1	62	109	218	360	15.6	0	99	1	1	0	0	1	0	1998	19.976	58.836	4.754	5.02	182.14	406.552	4.54	5.388	39.962
48	1	1	72.73	72	1	40	151	73	206	7.2	0.8	33	1	1	1	1	0	0	2014	17.716	52.372	2.65	6.57	190.26	413.196	8.458	9.238	48.034	9.93067	24.4584	42.1163
49	1	0	43.11	24	2	18	259	69	261	7.8	2.4	21	3	1	1	0	1	0	1996										5.488	8.73541	1.44421
50	0	1	22.51	21	1	68	117						1	1	1	0	0	0	2013	21.276	46.036	3.85	5.82	165.42	428.468	4.214	7.88	106.388
51	1	1	71.3	71	1	65	99	201	590	11.7	0.2	82	1	1	1	0	0	0	2014	12.256	40.436	2.846	4.78	89.68	219.508	8.286	17.348	215.606	15.2172	33.5459	4.86189
52	0	1	70.86	70	1	49	126	163	437	11.3	0.1	62	1	1	1	1	0	0	2014	10.816	33.864	3.426	4	69.16	209.732	5.476	6.699	237.442
53	1	1	25.76	15	1	19	343	130	269	10	0.7	20	5	1	1	0	0	0	2004	17.672	48.732	3.68	4.99	135.01	238.544	26.044	11.696	31.848	5.16198	4.85537	12.1093
54	0	1	58.92	57	1	80	85						1	1	1	0	1	0	2013	13.832	39.26	4.318	4.31	107.9	269.288	6.85	16.328	91.416
56	0	1	27.24		1	38	185						2	0	1	0	1	0	2005	11.424	43.328	4.266	5.12	116.31	315.416	7.026	11.58	78.992
57	0	1	36.36	27	1	63	114	295	546	18.2	0.4	110	2	0	1	0	1	0	2005	26.928	72.92	5.118	12.3	299.08	658.892	7.114	8.65	75.426
58	0	1	57.53	55	1	51	126	260	426	12	0.8	66	1	1	0	1	1	0	2012	18.048	55.14	2.724	6.62	140.1	344.984	6.29	12.14	127.512
59	0	1	64.41	62	2	62	80	190	419	8.6	0.1	75	1	1	1	1	0	0	2013	16.58	53.736	3.274	8	169.39	367.94	7.036	14.034	53.272
60	1	1	32.82	32	1	67	111	167	445	11.5	0.2	72	1	1	1	0	0	0	2014	14.652	31.072	2.982	5.66	152.34	319.092	6.764	18.21	372.93	9.14668	16.8595	2.40702
61	0	1	62.71	58	1	28	210	108	262	11.8	4.5	39	1	1	1	1	1	0	2010	19.736	59.116	4.232	6.73	169.97	412.78	20.24	20.66	50.57
62	1	1	83.19	47	2	44	105	74	139	3.9	0.1	26	4	0	1	0	0	0	1979	19.98	47.68	10.838	9.4	152.39	376.384	33.772	30.996	134.196	10.2227	14.8922	3.97765
63	1	1	60.73	59	1	41	153	191	451	15	0.2	68	1	1	1	1	1	0	2013	17.824	49.856	3.758	5.91	158.7	359.044	11.296	12.72	103.974	2.87048	12.4156	0.999311
64	1	1	51.21	48	1	55	120	162	258	10.6	0	61	1	1	1	0	0	0	2011	15.788	48.328	4.512	4.98	101.168	383.832	4.752	11.258	139.842	4.91849	8.98827	1.29434
65	1	1	46.22	43	1	39	165	156	406	12.9	0.5	54	1	1	1	0	0	0	2011	31.64	72.356	2.988	9.9	193.612	749.224	6.04	7.363	148.02	6.35805	10.4621	11.4445
67	1	1	50.4	49	2	48	105	91	253	9.8	0.1	65	2	1	0	0	0	0	2014	22.052	76.516	3.56	12.11	175.02	582.652	6.824	16.81	135.106	6.76887	23.2316	7.77134
68	1	1	49.11	40	1	33	191	128	298	10.3	0.3	37	3	1	1	1	1	0	2005	24.396	61.492	2.242	11.57	216.87	624.176	11.94	6.044	13.732	5.06175	14.2452	13.3565
69	0	1	47.44	35	2	48	106	131	163	7.9	0.1	52	5	1	0	0	1	1	2002	18.896	51.592	4.25	4.96	126.88	376.616	7.686	9.56	96.458
71	0	1	68.24	62	1	57	112	186	514	13.4	0.2	83	3	1	1	0	1	0	2008	14.016	41.992	3.844	4.23	101.84	316.304	4.06	6.422	23.946
72	1	1	39.98	24	1	26	242	68	205	9.8	0.1	28	1	1	1	0	1	1	1999	16.304	47.104	3.976	5.54	120.24	380.708	12.714	10.856	71.334	3.30835	8.14161	4.27314
73	1	1	56.26	48	1	42	151	291	418	13.7	0.4	63	3	1	1	0	1	0	2006	11.28	24.536	4.268	4.18	94.17	247.332	11.642	11.572	144.61	8.75332	13.3785	14.7182
74	0	1	30.13	25	2	64	89	166	316	13	0.3	101	1	1	1	0	0	0	2010	31.228	73.364	5.658	17.91	235.524	691.772	4.534	11.824	94.82
76	1	1	71.37	57	1	83	80	139	390	10.7	0.1	93	3	1	1	0	1	0	2001	11.236	54.94	5.236	9.29	99.28	209.684	4.112	9.47	42.872
77	1	1	69.05	51	2	79	65	81	275	8.5	0.1	91	1	1	1	0	0	0	1996	30.564	73.512	6.182	12.43	146.116	462.86	5.312	9.162	46.582	4.30876	12.1309	1.13388
79	0	1	56.23	47	2	55	91						5	1	1	1	1	0	2006	34.564	78.836	6.218	12	315.82	709.312	13.65	14.364	64.026
80	0	1	53.2	44	1	39	160	144	219	9.1	0	39	1	1	1	0	1	0	2005	24.656	50.46	4.582	8.1	175.51	391.664	9.886	9.296	91.746
81	1	1	56.25	43	2	37	130	324	557	11.1	0.3	59	3	1	0	0	0	0	2001	19.692	69.448	5.736	9.82	326.2	760.932	14.72	10.564	11.226	7.89939	13.1914	9.71981
82	0	1	40.61	39	2	20	237						1	1	0	1	0	0	2013	35.632	68.148	8.848	9.85	298.98	634.14	35.646	10.784	361.856
85	1	1	50.84	50	1	54	123	161	421	14.1	1.5	86	5	1	1	0	0	0	2014	23.488	48.804	5.594	13.48	125.108	508.72	9.958	16.414	47.434	6.63765	16.2878	7.03129
86	1	1	62.77	56	2	60	84	111	278	7.7	0	64	3	1	0	1	0	0	2008	26.532	65.956	4.358	7.52	173.17	471.152	4.15	11.142	51.036	7.14192	23.622	3.26219
87	1	1	33.31	33	2	33	155	138	395	13.5	0.3	60	1	1	1	0	0	0	2014	14.064	38.804	2.566	5.33	120.34	228.696	11.318	34.95	280.75	4.08605	5.3283	6.62407
88	1	1	58.07	55	1	19	297	93	263	9.6	3.1	22	1	1	1	0	1	0	2012	13.572	41.12	4.512	6.06	113.93	273.6	13.832	27.188	128.29	8.18714	13.7177	23.8246
89	1	0	48.4	48	2	47	107	19	125	3.7	0.2	24	1	1	0	0	1	0	2014										7.55594	23.0115	43.5262
90	1	0	49.4	47	1	52	127	232	583	17.9	0.2	98	1	1	1	1	1	0	2012										2.84896	14.7396	7.35482

## Sheet: Read me
Marker	What it measures	Kit lot	Notes
C3M	MMP-mediated type III (alpha 1) collagen degradation in plasma	LQ1406A
C4M2	MMP-mediated type IV (alpha 1) collagen degradation in plasma	MU1407A
C5M	MMP-mediated type V (alpha 3) collagen degradation in plasma	DL1405A	1 sample was below LLOQ
C6M	MMP-mediated type VI (alpha 1) collagen degradation in plasma	TB1312A	8 samples were below LLOQ
P4NP_7S	Formation of collagen type IV (epitope in the 7S domain) in plasma	MJ1408A ver2.0
Pro-C5	Formation of collagen type V in plasma	SE1405A
Pro-C6	Formation of collagen type VI (alpha 3) in plasma	20140925SSU
Pro-C3	Formation of collagen type III in plasma	JR1311A
P1NP	Formation of collagen type I in plasma	PQ1408A	2 samples were below LLOQ
uPro-C3/Creatinine	Formation of collagen type III in urine corrected for urine creatinine	JR1311A	Around 60% of samples were below LLOQ
uC3M/Creatinine	MMP-mediated type III (alpha 1) collagen degradation in urine corrected for urine creatinine	LL1304B
Notes
C1M kit for measurement of MMP-mediated type I (alpha 1) collagen degradation in plasma is not available at this time and it will be measured once released from the production
uC1M kit for measurement of MMP-mediated type I (alpha 1) collagen degradation in plasma (lot 1409ZSK) results were all under the lower limit of quantification of the assay, therefore are not presented here
Urine creatinine was estimated using the QuantiChrom Creatinine assay (DICT-500) from BioAssay Systems and it was calculated in mg/dL. The measurement unit of the urinary markers normalized for creatinine is ng/mg creatinine. The other markers are in ng/ml
Samples below LLOQ were given the LLOQ number (before normalization for urine creatinine in the case of urinary markers
Samples with a CV%>15% were re-run and the value obtained with the best precision in the two runs was assigned to the sample
Group	Description
Samples	0 = no sample received
	1 = sample received
Gender	1 = male
	2 = female
Immunosuppressive regimen category
	1 = Standard triple therapy
	2 = Standard dual therapy
	3 = Dual therapy with CNI
	4 = Dual therapy with azathioprine
	5 = Triple therpay other
CNI classification	0 = no
	1 = yes
Medication use	0 = no
	1 = yes
Acute rejection	0 = no
	1 = yes
